# Supplementary material for: Autoinflammation in Syndromic Hidradenitis Suppurativa: The Role of AIM2
Source: Vaccines (Basel). 2023 Jan 11;11(1):162. doi: 10.3390/vaccines11010162 (PMC9862365; doi:10.3390/vaccines11010162)
Supplement: Supplementary file 1 [file vaccines-11-00162-s001.zip]

Archive with 1 entries (1 files):
- vaccines-2125651-supplementary.pdf
